# Supplementary material for: Depression, anxiety and change in eating habits during the COVID-19 pandemic in Brazilian university students
Source: PLoS One. 2025 Jun 27;20(6):e0326856. doi: 10.1371/journal.pone.0326856 (PMC12204533; doi:10.1371/journal.pone.0326856)
Supplement: S1 Table — (XLSX) [file pone.0326856.s001.xlsx]

## Sheet: Plan1
Course	Total Frequency	% Frequency
Business administration	11	0.1068
Archaeology and philosophy	14	0.1573
Architecture and urbanism	10	0.3333
Visual arts	12	0.1875
Biology	36	0.2222
Social sciences	10	0.1316
Computer and actuarial sciences	29	0.2544
Accounting	7	0.0654
Design	11	0.3143
Law	52	0.1781
Economics	21	0.175
Physical education	15	0.1364
Nursing	12	0.1519
Engineering	127	0.2045
Statistics	10	0.3333
Physics	21	0.2258
Geography and geology	30	0.1676
History	25	0.1613
Art history and journalism	11	0.1528
Philology	80	0.2339
Mathematics	23	0.1917
Medicine	20	0.202
Nutrition	20	0.2564
Oceanography and tourism	10	0.1587
Odontology	9	0.1667
Pedagogy	92	0.2294
Psychology	15	0.1765
Chemistry	7	0.1892
International relations	6	0.1667
Public relations	10	0.2128
Social service	15	0.1875
Total	771	0.1941
Average		0.1941
